# Supplementary material for: Agent-Based Modelling of Health Inequalities following the Complexity Turn in Public Health: A Systematic Review
Source: Int J Environ Res Public Health. 2022 Dec 14;19(24):16807. doi: 10.3390/ijerph192416807 (PMC9779847; doi:10.3390/ijerph192416807)
Supplement: Supplementary file 1 [file ijerph-19-16807-s001.zip]

Archive with 1 entries (1 files):
- ijerph-2074989-supplementary.pdf
